# Supplementary material for: A Photonic Immunosensor Detection Method for Viable and Non-Viable E. coli in Water Samples
Source: Microorganisms. 2024 Jun 29;12(7):1328. doi: 10.3390/microorganisms12071328 (PMC11278787; doi:10.3390/microorganisms12071328)
Supplement: Supplementary file 1 [file microorganisms-12-01328-s001.zip]

Archive with 1 entries (1 files):
- microorganisms-3059044-supplementary.pdf
